# Supplementary material for: Money and mental health: a scoping review of financial variables, data sources, and analytical methods
Source: Front Public Health. 2026 Jul 1;14:1812845. doi: 10.3389/fpubh.2026.1812845 (PMC13368922; doi:10.3389/fpubh.2026.1812845)
Supplement: Supplementary file 1 [file Data_Sheet_1.zip]

Archive with 4 entries (4 files):
- prismascr_checklist.docx
- __MACOSX/._prismascr_checklist.docx
- included_papers.xlsx
- __MACOSX/._included_papers.xlsx
