# Supplementary material for: Money and mental health: a scoping review of financial variables, data sources, and analytical methods
Source: Front Public Health. 2026 Jul 1;14:1812845. doi: 10.3389/fpubh.2026.1812845 (PMC13368922; doi:10.3389/fpubh.2026.1812845)
Supplement: Supplementary file 1 [file Data_Sheet_1.zip › included_papers.xlsx]

## Sheet: Sheet1
Year	Title	Authors	Study type	Diagnosis	Methods	Financial Variables
2022	Machine Learning Approach to Detect Online Shopping Addiction		Observational	[online shopping addiction]	[MLP, SVM, Naive Bayes, Decision Tree,Random Forest]	[frequency]
2023	Using machine learning to retrospectively predict self-reported gambling problems in Quebec	Murch WS et. al.	Exploratory	[problematic gambling]	[Decision Trees, Random Forests, KNN, Logistic regression, ANN, SVM]	[frequency, variability, maximum, repeat engagement]
2022	Using artificial intelligence algorithms to predict selfreported problem gambling with account-based player data in an online casino setting	Michael Auer et. al.	Exploratory	[problematic gambling]	[GBML,Random Forest,K-Means Clustering]	[frequency, Variability, average, amount of bet, age, gender]
2015	Socioeconomic Associations with ADHD: Findings from a Mediation Analysis	Abigail Emma Russell et. al.	Longitudinal	[ADHD, Depression]	[Descriptive Statistics,Unadjusted Logistic Regression,Multivariable Regression, Mediation]	[income, financial difficulty, employment, diet, marital status, age, education]
2022	Financial technologies (FinTech) for mental health: The potential of objective financial data to better understand the relationships between financial behavior and mental health	Johnna Blair, et. al.	Exploratory	[bipolar disorder]	[Isolation Forest]	[volume, frequency]
2019	Predictive Framework to Measure Mental Distress Caused by Economic Crises		Conceptual	[mental distress]	Exclude	[currency exchange, unemployment rate, GDP ratio, oil prices, gold reserves, circular debt, per capital income, foreign diplomacy]
2019	The household economic costs associated with depression symptoms: A cross-sectional household study conducted in the North West province of South Africa	Sumaiyah Docrat, et. al.	Cross-sectional	[depression]	[Univariate Regression, Multivariable Regression, Boostrapping]	[income, education, debt ,meal sizes, financial distress]
2017	Socio-economic factors linked with mental health during the recession: a multilevel analysis	Isabel Ruiz-Pérez, et. al.	Cross-sectional	[psychic morbidity]	[Multilevel Logistic Regression,Random Effect]	[GDP per capita, income per capita, risk of poverty, education, age, marital status, employment]
2014	Intergenerational financial exchange and the psychological well-being of older adults in the Republic of Korea	Hyo Jung Lee, et. al.	Cross-sectional	[Psychological well-being, self-rated health]	[binomial logistic regression,linear regression]	[financial aid direction, ]
2013	Do changes in socioeconomic factors lead to changes in mental health? Findings from three waves of a population based panel study	Sarah K Mckenzie, et. al.	Longitudinal	[self-reported mental health, psychological distress]	[Fixed effects regression]	[income,individual deprivation, marital status, ]
2011	Indicators of Material Hardship and Depressive Symptoms Among Homebound Older Adults Living in North Carolina	CASSANDRA M. JOHNSON, et. al.	Cross-sectional	[depression]	[Multivariable regression]	[material hardship]
2015	Contributions of the social environment to first-onset and recurrent mania	Stephen E. Gilman, et. al.	Longitudinal	[bipolar disorder]	[Logistic regression]	[economic difficulty]
2015	Thresholds of Probable Problematic Gambling Involvement for the German Population: Results of the Pathological Gambling and Epidemiology (PAGE) Study	Tim Brosowski et. al.	Cross-sectional	[problematic gambling]	[logistic regression]	[maximum, active gambling days, maximum loss]
2018	Financial circumstances, mastery, and mental health: Taking unobserved time-stable influences into account	Jonathan Koltaia, et. al.	Longitudinal	[psychological distress]	[fixed effects models]	[Financial strain, household income]
2013	Financial Crisis and Collapsed Banks: Psychological Distress and Work Related Factors Among Surviving EmployeesA Nation-Wide Study	Ásta Snorradóttir et. al.	Cross-sectional	[psychological distress]	[OLS]	[job downsizing]
2012	Household Food Insufficiency, Financial Strain, Work–Family Spillover, and Depressive Symptoms in the Working Class: The Work, Family, and Health Network Study	Cassandra A. Okechukwu et. al.	Cross-sectional	[depression]	[Logistic regression]	[Financial strain, food insufficiency]
2006	The effects of economic deprivation on psychological well-being among the working population of Switzerland	Stefan Vetter et. al.	Cross-sectional	[psychological well-being]	[Generalized Estimating Equation]	[Financial deficiency, economic deprivation]
2013	Economic Adversity and Depressive Symptoms in Mothers: Do Marital Status and Perceived Social Support Matter?	Sharon Kingston	Cross-sectional	[depression]	[hierarchical linear model]	[financial strain, economic adversity, perceived social support, socioeconomic status]
2011	How depression and other mental health problems can affect future living standards of those out of the labour force	Deborah J. Schofield et. al.	Cross-sectional	[depression, mental health]	[multiple linear regression]	[CPI, demographic]
2001	Debt, social disadvantage and maternal depression	Richard Reading et. al.	Cross-sectional& longitudinal	[depression]	[linear regression]	[socioeeconomic data]
2023	A model to forecast the two-year variation of subjective wellbeing in the elderly population	Isotta Trescato et. al.	Longitudinal	[subjective wellbeing]	[logistic regression,LASSO,random forest]
2022	Machine learning techniques for predicting depression and anxiety in pregnant and postpartum women during the COVID-19 pandemic: a cross-sectional regional study	Radwan Qasrawi et. al.	Cross-sectional	[depression, anxiety]	[GBML,distributed random forests,extreme randomized forests,naive bayes,support vector machine,multilayer neural network,decision tree]	[economic situation]
2017	Financial unhealthiness predicts worse health outcomes: evidence from a sample of working Canadians (not found)	Maryam Dilmaghani	Cross-sectional	[self-rated health, mental health]	[OLS]	[financial unhealthiness]
2015	Neighborhood Environments and Socioeconomic Inequalities in Mental Well-Being	Richard J. Mitchell et. al.	Cross-sectional	[mental well-being]	[multilevel linear regression]	[financial strain]
2023	Abnormal behavior of following peers in an online game indicates bipolar disorder and manic/hypomanic episodes	Kenji Yokotani et. al.	Observational	[bipolar disorder]	[transformer-variational autoencoder, GANs]	[purchase behavior]
2021	Machine Learning–Based Predictive Modeling of Anxiety and Depressive Symptoms During 8 Months of the COVID-19 Global Pandemic: Repeated Cross-sectional Survey Study	Katrina Hueniken et. al.	Cross-sectional	[depression, anxiety]	[XGBoost]	[household income, sociodemographic, employment]
2022	Racial differences in Financial Hardship and depressive symptoms among older adults	Gillian L. Marshall et. al.	Cross-sectional	[depression]	[logistic regression]	[financial hardship]
2018	The magnitude and correlates of geriatric depression using Geriatric Depression Scale (GDS-15) – a Bahrain perspective for the WHO 2017 campaign ‘Depression – let’s talk’	Asokan GV et. al.	Cross-sectional	[depression]	[logistic regression]	[income, employment status]
2020	The Other Student Debt Crisis: How Borrowing to Pay for a Child’s College Education Relates to Parents’ Mental Health at Midlife	Katrina M.Walsemann et. al.	Cross-sectional	[depression]	[linear regression]	[socioeconomic covariates, employment, unemployment]
2022	Modeling the impact of financial hardship and age on self-rated health and depressive symptoms pre/post the great recession	Gillian L. Marshall et. al.	Longitudinal	[depression]	[linear general estimating equations]	[Financial hardship]
2018	Assessing the relative contribution of social exclusion, income-poverty, and financial strain on depressive symptoms among older people in Hong Kong	Siu-yau Lee & Kee-lee Chou	Cross-sectional	[depression]	[logistic regression]	[financial strain, income poverty]
2024	The influence of different sources of anticipated instrumental support on depressive symptoms in older adults	Duanduan Fu et. al.	Cross-sectional	[depression]	[logistic regression]	[finanicial exchange]
2021	Association between sources of stress and depressive mood in Korean adults	In Cheol Hwang et. al.	Cross-sectional	[depression, stress]	[multivariate logistic regression]	[financial problems]
2020	Prevalence and recognition of depressive disorders among Chinese older adults receiving primary care: A multi-center cross-sectional study	Zhong Bao-Liang et. al.	Cross-sectional	[depression]	[multiple logistic regression]	[financial status]
2020	Multiple financial stressors and serious psychological distress among adults in the USA	Kazumi Tsuchiya et. al.	Cross-sectional	[psychological distress]	[multivariable regression]	[financial worries]
2018	The predictors of depression in a longitudinal cohort of community dwelling rural adults in Australia	Tonelle E. Handley et. al.	Cross-sectional& longitudinal	[depression]	[multivariate generalized linear mixed modelling]	[financial status]
2015	Depression in elderly people living in rural Nigeria and its association with perceived health, poverty, and social network	Olusegun Baiyewu et al.	Cross-sectional	[depression]	[multiple logistic regression]	[poverty]
2015	Mental Health and Its Associated Variables Among International Students at a Japanese University: With Special Reference to Their Financial Status	Kumi Kono et. al.	Cross-sectional	[depression]	[logistic regression]	[financial status]
2021	The Prevalence of Depression, Anxiety and Associated Factors among the General Public during COVID-19 Pandemic: a Cross-sectional Study in Korea	Dong Min Kim et. al.	Cross-sectional	[depression, anxiety]	[logistic regression]	[financial difficulties]
2016	Depression, Anxiety and Symptoms of Stress among Baccalaureate Nursing Students in Hong Kong: A Cross-Sectional Study	Teris Cheung et. al.	Cross-sectional	[depression, anxiety, stress]	[logistic regression]	[financial difficulties]
2021	Course and predictors of posttraumatic stress-related symptoms among family members of deceased ICU patients during the first year of bereavement	Siew Tzuh Tang et. al.	Longitudinal	[PTSD]	[multivariate logistic regression]	[financial insufficiency]
2014	Prevalence, Associated Factors and Predictors of Depression among Adults in the Community of Selangor, Malaysia	Siti Fatimah Kader Maideen et. al.	Cross-sectional	[depression]	[multivariate logistic regression,multistage stratified random sampling]	[financial constraint]
2022	Applying machine learning methods to psychosocial screening data to improve identification of prenatal depression: Implications for clinical practice and research	Heidi Preis et. al.	Observational	[depression]	[random forest]	[financial state]
